# Supplementary material for: Antimicrobial Susceptibility and Frequency of bla and qnr Genes in Salmonella enterica Isolated from Slaughtered Pigs
Source: Antibiotics (Basel). 2021 Nov 24;10(12):1442. doi: 10.3390/antibiotics10121442 (PMC8698178; doi:10.3390/antibiotics10121442)
Supplement: Supplementary file 1 [file antibiotics-10-01442-s001.zip]

Archive with 2 entries (2 files):
- TableS1_revised.pdf
- TableS2.pdf
